# Supplementary material for: Inhibition of Hepatitis B Virus (HBV) by Tachyplesin, a Marine Antimicrobial Cell-Penetrating Peptide
Source: Pharmaceutics. 2023 Feb 16;15(2):672. doi: 10.3390/pharmaceutics15020672 (PMC9962029; doi:10.3390/pharmaceutics15020672)
Supplement: Supplementary file 1 [file pharmaceutics-15-00672-s001.zip]

Archive with 1 entries (1 files):
- pharmaceutics-1963794-supplementary.pdf
